# Supplementary material for: A real-world pharmacovigilance analysis of eslicarbazepine acetate using the FDA adverse events reporting system (FAERS) database from 2013 (Q4) to 2024 (Q1)
Source: Front Pharmacol. 2024 Sep 20;15:1463560. doi: 10.3389/fphar.2024.1463560 (PMC11449726; doi:10.3389/fphar.2024.1463560)
Supplement: Supplementary file 1 [file Table2.XLSX]

## Sheet: SMQ分析
SMQ分析 (SMQ-MEDRRA.xlsx)				2024-05-07 22:09:28
MedDRA English 26.1 (搜索类型: 狭义搜索; 选定的 SMQ: 全部)
行ID	LLT/PT术语	LLT/PT 代码	PT	SMQ匹配	范围	类别	权重	状态	病例编号	1级SMQ	2级SMQ	3级SMQ	4级SMQ	5级SMQ
1	SEIZURE	10039906	Seizure	Convulsions (SMQ)	Narrow	A	0	Active		Convulsions (SMQ)
1	SEIZURE	10039906	Seizure	Generalised convulsive seizures following immunisation (SMQ)	Narrow	A	0	Active		Generalised convulsive seizures following immunisation (SMQ)
2	HYPONATRAEMIA	10021036	Hyponatraemia	Hyponatraemia/SIADH (SMQ)	Narrow	A	0	Active		Hyponatraemia/SIADH (SMQ)
3	SOMNOLENCE	10041349	Somnolence	无匹配
4	THERAPY INTERRUPTED	10066377	Therapy interrupted	无匹配
5	MEMORY IMPAIRMENT	10027175	Memory impairment	无匹配
6	CONFUSIONAL STATE	10010305	Confusional state	无匹配
7	SUICIDAL IDEATION	10042458	Suicidal ideation	Suicide/self-injury (SMQ)	Narrow	A	0	Active		Depression and suicide/self-injury (SMQ)	Suicide/self-injury (SMQ)
8	DRUG DOSE TITRATION NOT PERFORMED	10074906	Drug dose titration not performed	Medication errors (SMQ)	Narrow	A	0	Active		Medication errors (SMQ)
9	GENERALISED TONIC-CLONIC SEIZURE	10018100	Generalised tonic-clonic seizure	Convulsions (SMQ)	Narrow	A	0	Active		Convulsions (SMQ)
9	GENERALISED TONIC-CLONIC SEIZURE	10018100	Generalised tonic-clonic seizure	Generalised convulsive seizures following immunisation (SMQ)	Narrow	A	0	Active		Generalised convulsive seizures following immunisation (SMQ)
10	BLOOD SODIUM DECREASED	10005802	Blood sodium decreased	Hyponatraemia/SIADH (SMQ)	Narrow	A	0	Active		Hyponatraemia/SIADH (SMQ)
11	EPILEPSY	10015037	Epilepsy	Convulsions (SMQ)	Narrow	A	0	Active		Convulsions (SMQ)
11	EPILEPSY	10015037	Epilepsy	Generalised convulsive seizures following immunisation (SMQ)	Narrow	A	0	Active		Generalised convulsive seizures following immunisation (SMQ)
12	PARTIAL SEIZURES	10061334	Partial seizures	Convulsions (SMQ)	Narrow	A	0	Active		Convulsions (SMQ)
13	UNDERDOSE	10057362	Underdose	无匹配
14	BALANCE DISORDER	10049848	Balance disorder	无匹配
15	PRESCRIBED UNDERDOSE	10073085	Prescribed underdose	无匹配
16	THERAPY CESSATION	10065154	Therapy cessation	无匹配
17	AGITATION	10001497	Agitation	无匹配
18	STRESS	10042209	Stress	无匹配
19	PETIT MAL EPILEPSY	10034759	Petit mal epilepsy	Convulsions (SMQ)	Narrow	A	0	Active		Convulsions (SMQ)
20	BRAIN OPERATION	10061732	Brain operation	无匹配
21	AMNESIA	10001949	Amnesia	无匹配
22	AGGRESSION	10001488	Aggression	Hostility/aggression (SMQ)	Narrow	A	0	Active		Hostility/aggression (SMQ)
23	IRRITABILITY	10022998	Irritability	无匹配
24	PRESCRIBED OVERDOSE	10051076	Prescribed overdose	无匹配
25	MUSCLE TWITCHING	10028347	Muscle twitching	无匹配
26	DIPLOPIA	10013036	Diplopia	无匹配
27	SPEECH DISORDER	10041466	Speech disorder	无匹配
28	DRUG REACTION WITH EOSINOPHILIA AND SYSTEMIC SYMPTOMS	10073508	Drug reaction with eosinophilia and systemic symptoms	Severe cutaneous adverse reactions (SMQ)	Narrow	A	0	Active		Severe cutaneous adverse reactions (SMQ)
28	DRUG REACTION WITH EOSINOPHILIA AND SYSTEMIC SYMPTOMS	10073508	Drug reaction with eosinophilia and systemic symptoms	Hypersensitivity (SMQ)	Narrow	A	0	Active		Hypersensitivity (SMQ)
28	DRUG REACTION WITH EOSINOPHILIA AND SYSTEMIC SYMPTOMS	10073508	Drug reaction with eosinophilia and systemic symptoms	Drug reaction with eosinophilia and systemic symptoms syndrome (SMQ)	Narrow	A	0	Active		Drug reaction with eosinophilia and systemic symptoms syndrome (SMQ)
29	LABELLED DRUG-DRUG INTERACTION MEDICATION ERROR	10064373	Labelled drug-drug interaction medication error	Medication errors (SMQ)	Narrow	A	0	Active		Medication errors (SMQ)
30	THERAPEUTIC RESPONSE UNEXPECTED	10043417	Therapeutic response unexpected	Lack of efficacy/effect (SMQ)	Narrow	A	0	Inactive		Lack of efficacy/effect (SMQ)
31	DISTURBANCE IN ATTENTION	10013496	Disturbance in attention	无匹配
32	ABNORMAL BEHAVIOUR	10061422	Abnormal behaviour	无匹配
33	TREATMENT NONCOMPLIANCE	10049414	Treatment noncompliance	无匹配
34	DISORIENTATION	10013395	Disorientation	无匹配
35	APHASIA	10002948	Aphasia	无匹配
36	ANGER	10002368	Anger	Hostility/aggression (SMQ)	Narrow	A	0	Active		Hostility/aggression (SMQ)
37	DECREASED ACTIVITY	10011953	Decreased activity	无匹配
38	STATUS EPILEPTICUS	10041962	Status epilepticus	Convulsions (SMQ)	Narrow	A	0	Active		Convulsions (SMQ)
38	STATUS EPILEPTICUS	10041962	Status epilepticus	Generalised convulsive seizures following immunisation (SMQ)	Narrow	A	0	Active		Generalised convulsive seizures following immunisation (SMQ)
39	FEAR	10016275	Fear	无匹配
40	HYPERSOMNIA	10020765	Hypersomnia	无匹配
41	RASH MACULO-PAPULAR	10037868	Rash maculo-papular	Hypersensitivity (SMQ)	Narrow	A	0	Active		Hypersensitivity (SMQ)
42	ATAXIA	10003591	Ataxia	无匹配
43	RESTLESSNESS	10038743	Restlessness	无匹配
44	TONIC CLONIC MOVEMENTS	10051171	Tonic clonic movements	Convulsions (SMQ)	Narrow	A	0	Active		Convulsions (SMQ)
45	INAPPROPRIATE ANTIDIURETIC HORMONE SECRETION	10053198	Inappropriate antidiuretic hormone secretion	Hyponatraemia/SIADH (SMQ)	Narrow	A	0	Active		Hyponatraemia/SIADH (SMQ)
46	AURA	10003791	Aura	无匹配
47	THERAPEUTIC PRODUCT EFFECT INCREASED	10082203	Therapeutic product effect increased	无匹配
48	EOSINOPHILIA	10014950	Eosinophilia	无匹配
49	CEREBRAL DISORDER	10054938	Cerebral disorder	无匹配
50	MENTAL IMPAIRMENT	10027374	Mental impairment	无匹配
51	BRADYPHRENIA	10050012	Bradyphrenia	无匹配
52	SEIZURE CLUSTER	10071350	Seizure cluster	Convulsions (SMQ)	Narrow	A	0	Active		Convulsions (SMQ)
53	SIMPLE PARTIAL SEIZURES	10040703	Simple partial seizures	Convulsions (SMQ)	Narrow	A	0	Active		Convulsions (SMQ)
54	FOCAL DYSCOGNITIVE SEIZURES	10079424	Focal dyscognitive seizures	Convulsions (SMQ)	Narrow	A	0	Active		Convulsions (SMQ)
54	FOCAL DYSCOGNITIVE SEIZURES	10079424	Focal dyscognitive seizures	Generalised convulsive seizures following immunisation (SMQ)	Narrow	A	0	Active		Generalised convulsive seizures following immunisation (SMQ)
55	STEVENS-JOHNSON SYNDROME	10042033	Stevens-Johnson syndrome	Severe cutaneous adverse reactions (SMQ)	Narrow	A	0	Active		Severe cutaneous adverse reactions (SMQ)
55	STEVENS-JOHNSON SYNDROME	10042033	Stevens-Johnson syndrome	Oropharyngeal conditions (excl neoplasms, infections and allergies) (SMQ)	Narrow	A	0	Active		Oropharyngeal disorders (SMQ)	Oropharyngeal conditions (excl neoplasms, infections and allergies) (SMQ)
55	STEVENS-JOHNSON SYNDROME	10042033	Stevens-Johnson syndrome	Hypersensitivity (SMQ)	Narrow	A	0	Active		Hypersensitivity (SMQ)
56	THINKING ABNORMAL	10043431	Thinking abnormal	无匹配
57	INTENTIONAL UNDERDOSE	10073954	Intentional underdose	无匹配
58	PHARYNGEAL OEDEMA	10034829	Pharyngeal oedema	Angioedema (SMQ)	Narrow	A	0	Active		Angioedema (SMQ)
58	PHARYNGEAL OEDEMA	10034829	Pharyngeal oedema	Oropharyngeal allergic conditions (SMQ)	Narrow	A	0	Active		Oropharyngeal disorders (SMQ)	Oropharyngeal allergic conditions (SMQ)
58	PHARYNGEAL OEDEMA	10034829	Pharyngeal oedema	Hypersensitivity (SMQ)	Narrow	A	0	Active		Hypersensitivity (SMQ)
59	INCREASED APPETITE	10021654	Increased appetite	无匹配
60	PSYCHOMOTOR HYPERACTIVITY	10037211	Psychomotor hyperactivity	无匹配
61	TOXIC SKIN ERUPTION	10057970	Toxic skin eruption	Severe cutaneous adverse reactions (SMQ)	Narrow	A	0	Active		Severe cutaneous adverse reactions (SMQ)
61	TOXIC SKIN ERUPTION	10057970	Toxic skin eruption	Hypersensitivity (SMQ)	Narrow	A	0	Active		Hypersensitivity (SMQ)
62	CHANGE IN SEIZURE PRESENTATION	10075606	Change in seizure presentation	Convulsions (SMQ)	Narrow	A	0	Active		Convulsions (SMQ)
63	COORDINATION ABNORMAL	10010947	Coordination abnormal	无匹配
64	TRIGEMINAL NEURALGIA	10044652	Trigeminal neuralgia	无匹配
65	LABELLED DRUG-DRUG INTERACTION ISSUE	10084721	Labelled drug-drug interaction issue	无匹配
66	BRAIN FOG	10088940	Brain fog	无匹配
67	HYPONATRAEMIC SEIZURE	10073183	Hyponatraemic seizure	Convulsions (SMQ)	Narrow	A	0	Active		Convulsions (SMQ)
68	FACIAL PAIN	10016059	Facial pain	无匹配
69	SLOW SPEECH	10071299	Slow speech	无匹配
70	EPILEPTIC AURA	10015049	Epileptic aura	Convulsions (SMQ)	Narrow	A	0	Active		Convulsions (SMQ)
71	FEELING DRUNK	10016330	Feeling drunk	无匹配
72	DERMATITIS EXFOLIATIVE	10012455	Dermatitis exfoliative	Severe cutaneous adverse reactions (SMQ)	Narrow	A	0	Active		Severe cutaneous adverse reactions (SMQ)
72	DERMATITIS EXFOLIATIVE	10012455	Dermatitis exfoliative	Hypersensitivity (SMQ)	Narrow	A	0	Active		Hypersensitivity (SMQ)
73	PARTIAL SEIZURES WITH SECONDARY GENERALISATION	10056209	Partial seizures with secondary generalisation	Convulsions (SMQ)	Narrow	A	0	Active		Convulsions (SMQ)
74	CLONUS	10009346	Clonus	无匹配
75	CLUMSINESS	10009696	Clumsiness	无匹配
76	STARING	10041953	Staring	无匹配
77	COMMUNICATION DISORDER	10061046	Communication disorder	无匹配
78	NEAR DEATH EXPERIENCE	10068111	Near death experience	无匹配
79	BRAIN NEOPLASM	10061019	Brain neoplasm	Non-haematological tumours of unspecified malignancy (SMQ)	Narrow	A	0	Active		Malignancies (SMQ)	Malignant or unspecified tumours (SMQ)	Tumours of unspecified malignancy (SMQ)	Non-haematological tumours of unspecified malignancy (SMQ)
80	CHANGE OF BOWEL HABIT	10008399	Change of bowel habit	Gastrointestinal nonspecific symptoms and therapeutic procedures (SMQ)	Narrow	A	0	Active		Gastrointestinal nonspecific inflammation and dysfunctional conditions (SMQ)	Gastrointestinal nonspecific symptoms and therapeutic procedures (SMQ)
81	SKIN TEST POSITIVE	10040934	Skin test positive	Hypersensitivity (SMQ)	Narrow	A	0	Active		Hypersensitivity (SMQ)
82	AMMONIA INCREASED	10001946	Ammonia increased	Liver related investigations, signs and symptoms (SMQ)	Narrow	A	0	Active		Hepatic disorders (SMQ)	Drug related hepatic disorders - comprehensive search (SMQ)	Liver related investigations, signs and symptoms (SMQ)
83	SUDDEN UNEXPLAINED DEATH IN EPILEPSY	10063894	Sudden unexplained death in epilepsy	Convulsions (SMQ)	Narrow	A	0	Active		Convulsions (SMQ)
84	DRUG SCREEN FALSE POSITIVE	10052016	Drug screen false positive	无匹配
85	EYE MOVEMENT DISORDER	10061129	Eye movement disorder	Ocular motility disorders (SMQ)	Narrow	A	0	Active		Ocular motility disorders (SMQ)
86	BLOOD CHLORIDE DECREASED	10005419	Blood chloride decreased	无匹配
