# Supplementary material for: A real-world pharmacovigilance analysis of eslicarbazepine acetate using the FDA adverse events reporting system (FAERS) database from 2013 (Q4) to 2024 (Q1)
Source: Front Pharmacol. 2024 Sep 20;15:1463560. doi: 10.3389/fphar.2024.1463560 (PMC11449726; doi:10.3389/fphar.2024.1463560)
Supplement: Supplementary file 3 [file Table1.XLSX]

## Sheet: Sheet1
PT	a	b	c	d	ROR	RORL	RORU	PRR	XX	PRRL	PRRU	EBGM	EBGM05	IC	IC025
SEIZURE	619	5100	101439	41405111	49.54	45.57	53.86	44.29	26095.3	44.21	44.36	44.03	41.05	5.46	3.79
HYPONATRAEMIA	149	5570	34871	41471679	31.81	27.03	37.45	31.01	4312.7	30.85	31.17	30.88	26.95	4.95	3.28
SOMNOLENCE	92	5627	130533	41376017	5.18	4.22	6.37	5.12	305.33	4.91	5.32	5.11	4.3	2.35	0.69
THERAPY INTERRUPTED	63	5656	42799	41463751	10.79	8.42	13.84	10.68	552.7	10.44	10.93	10.67	8.67	3.42	1.75
MEMORY IMPAIRMENT	62	5657	98595	41407955	4.6	3.58	5.91	4.56	172.85	4.32	4.81	4.56	3.7	2.19	0.52
CONFUSIONAL STATE	60	5659	101653	41404897	4.32	3.35	5.57	4.28	151.32	4.03	4.54	4.28	3.46	2.1	0.43
SUICIDAL IDEATION	57	5662	52790	41453760	7.91	6.09	10.26	7.84	340.02	7.58	8.09	7.83	6.29	2.97	1.3
DRUG DOSE TITRATION NOT PERFORMED	52	5667	1288	41505262	295.69	223.82	390.63	293.01	14546	292.74	293.29	281.68	223.13	8.14	6.47
GENERALISED TONIC-CLONIC SEIZURE	50	5669	13908	41492642	26.31	19.91	34.78	26.09	1202.58	25.82	26.37	26	20.59	4.7	3.03
BLOOD SODIUM DECREASED	37	5682	10628	41495922	25.42	18.39	35.15	25.27	859.56	24.94	25.59	25.18	19.21	4.65	2.99
EPILEPSY	32	5687	19220	41487330	12.15	8.58	17.2	12.08	324.93	11.74	12.43	12.07	9.02	3.59	1.93
PARTIAL SEIZURES	30	5689	3260	41503290	67.14	46.82	96.27	66.79	1926.52	66.43	67.15	66.19	48.96	6.05	4.38
UNDERDOSE	30	5689	58825	41447725	3.72	2.6	5.32	3.7	59.2	3.34	4.06	3.7	2.74	1.89	0.22
BALANCE DISORDER	29	5690	57913	41448637	3.65	2.53	5.25	3.63	55.42	3.27	4	3.63	2.68	1.86	0.19
PRESCRIBED UNDERDOSE	26	5693	16938	41489612	11.19	7.61	16.45	11.14	239.72	10.76	11.52	11.13	8.06	3.48	1.81
THERAPY CESSATION	26	5693	41545	41465005	4.56	3.1	6.7	4.54	71.84	4.16	4.93	4.54	3.29	2.18	0.52
AGITATION	25	5694	42914	41463636	4.24	2.86	6.28	4.23	61.64	3.84	4.62	4.23	3.04	2.08	0.41
STRESS	23	5696	48978	41457572	3.42	2.27	5.15	3.41	39.16	3	3.82	3.41	2.42	1.77	0.1
PETIT MAL EPILEPSY	23	5696	2853	41503697	58.74	38.94	88.61	58.51	1289.79	58.1	58.92	58.05	41.15	5.86	4.19
BRAIN OPERATION	22	5697	1514	41505036	105.86	69.44	161.4	105.46	2243.84	105.04	105.88	103.97	73.05	6.7	5.03
AMNESIA	21	5698	39146	41467404	3.9	2.54	5.99	3.89	45.17	3.47	4.32	3.89	2.72	1.96	0.29
AGGRESSION	20	5699	27108	41479442	5.37	3.46	8.33	5.35	70.82	4.92	5.79	5.35	3.71	2.42	0.75
IRRITABILITY	20	5699	37934	41468616	3.84	2.47	5.95	3.83	41.77	3.39	4.26	3.82	2.65	1.94	0.27
PRESCRIBED OVERDOSE	20	5699	14052	41492498	10.36	6.68	16.08	10.33	168.35	9.89	10.77	10.32	7.14	3.37	1.7
MUSCLE TWITCHING	20	5699	14320	41492230	10.17	6.55	15.78	10.14	164.53	9.7	10.57	10.12	7.01	3.34	1.67
DIPLOPIA	19	5700	15437	41491113	8.96	5.71	14.06	8.93	133.74	8.48	9.38	8.92	6.12	3.16	1.49
SPEECH DISORDER	18	5701	33084	41473466	3.96	2.49	6.29	3.95	39.64	3.49	4.41	3.95	2.68	1.98	0.31
DRUG REACTION WITH EOSINOPHILIA AND SYSTEMIC SYMPTOMS	18	5701	19418	41487132	6.75	4.25	10.72	6.73	87.73	6.27	7.19	6.72	4.56	2.75	1.08
LABELLED DRUG-DRUG INTERACTION MEDICATION ERROR	18	5701	8175	41498375	16.03	10.09	25.47	15.98	252.26	15.52	16.44	15.95	10.82	4	2.33
THERAPEUTIC RESPONSE UNEXPECTED	18	5701	34858	41471692	3.76	2.36	5.97	3.75	36.27	3.29	4.21	3.75	2.54	1.91	0.24
DISTURBANCE IN ATTENTION	17	5702	35382	41471168	3.49	2.17	5.63	3.49	30.17	3.01	3.96	3.49	2.34	1.8	0.14
ABNORMAL BEHAVIOUR	17	5702	21226	41485324	5.83	3.62	9.38	5.81	67.72	5.34	6.29	5.81	3.9	2.54	0.87
TREATMENT NONCOMPLIANCE	17	5702	33747	41472803	3.66	2.28	5.9	3.66	32.81	3.18	4.13	3.65	2.45	1.87	0.2
DISORIENTATION	16	5703	22649	41483901	5.14	3.15	8.4	5.13	53.14	4.64	5.62	5.12	3.4	2.36	0.69
APHASIA	15	5704	19129	41487421	5.7	3.44	9.47	5.69	57.98	5.19	6.2	5.69	3.72	2.51	0.84
ANGER	15	5704	20441	41486109	5.34	3.21	8.86	5.33	52.69	4.82	5.83	5.32	3.48	2.41	0.75
DECREASED ACTIVITY	15	5704	7543	41499007	14.47	8.71	24.03	14.43	187.19	13.93	14.94	14.41	9.42	3.85	2.18
STATUS EPILEPTICUS	14	5705	6871	41499679	14.82	8.77	25.06	14.79	179.64	14.26	15.31	14.76	9.51	3.88	2.22
FEAR	14	5705	14180	41492370	7.18	4.25	12.14	7.17	74.22	6.64	7.69	7.16	4.62	2.84	1.17
HYPERSOMNIA	13	5706	18958	41487592	4.99	2.89	8.59	4.98	41.3	4.43	5.52	4.97	3.15	2.31	0.65
RASH MACULO-PAPULAR	12	5707	13412	41493138	6.51	3.69	11.46	6.49	55.74	5.93	7.06	6.49	4.04	2.7	1.03
ATAXIA	12	5707	7365	41499185	11.85	6.72	20.88	11.83	118.74	11.26	12.39	11.81	7.35	3.56	1.89
RESTLESSNESS	12	5707	22830	41483720	3.82	2.17	6.73	3.81	24.92	3.25	4.38	3.81	2.37	1.93	0.26
TONIC CLONIC MOVEMENTS	12	5707	748	41505802	116.68	65.92	206.5	116.43	1351.64	115.86	117	114.61	71.08	6.84	5.17
INAPPROPRIATE ANTIDIURETIC HORMONE SECRETION	11	5708	5927	41500623	13.49	7.46	24.39	13.47	126.77	12.88	14.06	13.45	8.19	3.75	2.08
AURA	10	5709	1103	41505447	65.91	35.35	122.91	65.8	632.43	65.18	66.42	65.22	38.72	6.03	4.36
THERAPEUTIC PRODUCT EFFECT INCREASED	10	5709	2976	41503574	24.43	13.12	45.47	24.39	223.55	23.77	25.01	24.31	14.45	4.6	2.94
EOSINOPHILIA	9	5710	10787	41495763	6.06	3.15	11.66	6.06	37.96	5.4	6.71	6.05	3.5	2.6	0.93
CEREBRAL DISORDER	9	5710	5449	41501101	12	6.24	23.1	11.99	90.5	11.33	12.64	11.97	6.92	3.58	1.91
MENTAL IMPAIRMENT	9	5710	15527	41491023	4.21	2.19	8.1	4.21	22	3.55	4.86	4.2	2.43	2.07	0.41
BRADYPHRENIA	9	5710	4727	41501823	13.84	7.19	26.63	13.82	106.82	13.16	14.47	13.79	7.98	3.79	2.12
SEIZURE CLUSTER	8	5711	479	41506071	121.38	60.32	244.24	121.21	938.12	120.52	121.91	119.24	66.43	6.9	5.23
SIMPLE PARTIAL SEIZURES	8	5711	449	41506101	129.49	64.33	260.66	129.31	1000.74	128.61	130.01	127.07	70.76	6.99	5.32
FOCAL DYSCOGNITIVE SEIZURES	8	5711	1343	41505207	43.29	21.59	86.79	43.23	328.1	42.54	43.93	42.98	24.02	5.43	3.76
STEVENS-JOHNSON SYNDROME	8	5711	10523	41496027	5.52	2.76	11.05	5.52	29.58	4.82	6.21	5.51	3.09	2.46	0.8
THINKING ABNORMAL	7	5712	11056	41495494	4.6	2.19	9.65	4.6	19.68	3.85	5.34	4.59	2.47	2.2	0.53
INTENTIONAL UNDERDOSE	7	5712	6346	41500204	8.01	3.82	16.83	8.01	42.87	7.26	8.75	8	4.3	3	1.33
PHARYNGEAL OEDEMA	6	5713	8856	41497694	4.92	2.21	10.96	4.92	18.71	4.12	5.72	4.91	2.51	2.3	0.63
INCREASED APPETITE	6	5713	10904	41495646	4	1.79	8.9	3.99	13.46	3.19	4.79	3.99	2.04	2	0.33
PSYCHOMOTOR HYPERACTIVITY	6	5713	10164	41496386	4.29	1.93	9.55	4.28	15.1	3.48	5.08	4.28	2.19	2.1	0.43
TOXIC SKIN ERUPTION	6	5713	5858	41500692	7.44	3.34	16.58	7.43	33.38	6.63	8.23	7.43	3.8	2.89	1.23
CHANGE IN SEIZURE PRESENTATION	6	5713	600	41505950	72.65	32.5	162.43	72.58	419.35	71.77	73.38	71.87	36.66	6.17	4.5
COORDINATION ABNORMAL	6	5713	7122	41499428	6.12	2.75	13.63	6.11	25.65	5.31	6.91	6.11	3.13	2.61	0.94
TRIGEMINAL NEURALGIA	6	5713	2773	41503777	15.72	7.05	35.03	15.7	82.43	14.9	16.5	15.67	8.01	3.97	2.3
LABELLED DRUG-DRUG INTERACTION ISSUE	6	5713	727	41505823	59.96	26.84	133.96	59.9	344.65	59.1	60.7	59.42	30.32	5.89	4.22
BRAIN FOG	6	5713	4827	41501723	9.03	4.05	20.12	9.02	42.74	8.22	9.82	9.01	4.61	3.17	1.5
HYPONATRAEMIC SEIZURE	5	5714	204	41506346	178.04	73.29	432.51	177.88	858.41	177	178.77	173.65	82.63	7.44	5.76
FACIAL PAIN	5	5714	5664	41500886	6.41	2.67	15.42	6.41	22.8	5.53	7.28	6.4	3.07	2.68	1.01
SLOW SPEECH	5	5714	1816	41504734	20	8.31	48.13	19.98	89.92	19.11	20.86	19.93	9.56	4.32	2.65
EPILEPTIC AURA	5	5714	127	41506423	285.98	116.97	699.2	285.73	1364.96	284.84	286.63	274.95	130.13	8.1	6.42
FEELING DRUNK	4	5715	4609	41501941	6.3	2.36	16.81	6.3	17.82	5.32	7.28	6.29	2.77	2.65	0.99
DERMATITIS EXFOLIATIVE	4	5715	2120	41504430	13.7	5.14	36.56	13.69	46.98	12.71	14.67	13.67	6.01	3.77	2.11
PARTIAL SEIZURES WITH SECONDARY GENERALISATION	4	5715	311	41506239	93.41	34.83	250.54	93.35	360.79	92.36	94.33	92.17	40.37	6.53	4.85
CLONUS	4	5715	1719	41504831	16.9	6.33	45.09	16.89	59.65	15.91	17.87	16.85	7.41	4.07	2.41
CLUMSINESS	4	5715	1847	41504703	15.73	5.89	41.97	15.72	55.01	14.74	16.7	15.69	6.9	3.97	2.3
STARING	4	5715	1303	41505247	22.29	8.35	59.51	22.28	81.05	21.3	23.26	22.21	9.77	4.47	2.81
COMMUNICATION DISORDER	4	5715	2314	41504236	12.55	4.71	33.49	12.55	42.43	11.57	13.53	12.53	5.51	3.65	1.98
NEAR DEATH EXPERIENCE	4	5715	2420	41504130	12	4.5	32.02	12	40.25	11.02	12.98	11.98	5.27	3.58	1.91
BRAIN NEOPLASM	4	5715	6113	41500437	4.75	1.78	12.67	4.75	11.83	3.77	5.73	4.75	2.09	2.25	0.58
CHANGE OF BOWEL HABIT	3	5716	1236	41505314	17.62	5.67	54.74	17.62	46.9	16.48	18.75	17.58	6.81	4.14	2.47
SKIN TEST POSITIVE	3	5716	304	41506246	71.66	22.98	223.49	71.62	206.87	70.48	72.76	70.93	27.38	6.15	4.47
AMMONIA INCREASED	3	5716	3170	41503380	6.87	2.21	21.32	6.87	15.03	5.74	8	6.86	2.66	2.78	1.11
SUDDEN UNEXPLAINED DEATH IN EPILEPSY	3	5716	363	41506187	60.01	19.26	187	59.98	172.57	58.84	61.12	59.5	22.99	5.89	4.22
DRUG SCREEN FALSE POSITIVE	3	5716	1500	41505050	14.52	4.68	45.09	14.52	37.68	13.38	15.65	14.49	5.61	3.86	2.19
EYE MOVEMENT DISORDER	3	5716	4141	41502409	5.26	1.7	16.32	5.26	10.34	4.13	6.39	5.25	2.04	2.39	0.73
BLOOD CHLORIDE DECREASED	3	5716	1050	41505500	20.75	6.68	64.45	20.74	56.19	19.6	21.87	20.68	8.01	4.37	2.7
